# Supplementary material for: The membrane-active polyaminoisoprenyl compound NV716 re-sensitizes Pseudomonas aeruginosa to antibiotics and reduces bacterial virulence
Source: Commun Biol. 2022 Aug 25;5:871. doi: 10.1038/s42003-022-03836-5 (PMC9411590; doi:10.1038/s42003-022-03836-5)
Supplement: Supplementary file 3 — Supplementary Data 1 [file 42003_2022_3836_MOESM3_ESM.xlsx]

## Sheet: Sheet1
	MIC of antibiotics alone or combined with potentiators against P. aeruginosa reference strains and clinical isolates.
	Strains	Relevant genotype or phenotype	Experimental conditions		MIC (mg/L) / (fold change) a
				Compounds alone	Doxycycline	Chloramphenicol	Rifampicin	Ciprofloxacin
	PAO1	wild type	Antibiotic (AB) alone		16	32	16	0.25
			+ PAβN (38 µM)	>200 µM	4 (4)	8 (4)	8 (2)	0.0625 (4)
			+ PMBN (30 µM)	128 µM	1 (16)	1 (32)	0.03125 (512)	0.0625 (4)
			+ 731 (2.5µM) / (10 µM)	>250 µM	8 (2) /4 (4)	32 (1)/16 (2)	16 (1)/8 (2)	0.0625 (4)/0.0625 (4)
			+ 716 (2.5µM)/ (10 µM)	50 µM	2 (8)/1 (16)	2 (16)/1 (32)	0.25 (64)/0.125 (128)	0.0625 (4)/0.031 (8)
			+ Alexidine (2.5 µM)	12 µM	16 (1)	32 (1)	16 (1)	0.25 (1)
			+ Colistin (0.5 µM)	1 µM	8 (2)	16 (1)	16 (1)	0.25 (1)
	PT629	MexAB overproducer	Antibiotic (AB) alone		64	128	16	0.5
			+ PAβN (38 µM)	>200 µM	16 (4)	32 (4)	16 (1)	0.0625 (8)
			+ PMBN (30 µM)	128 µM	2 (32)	4 (32)	0.0625 (256)	0.0625 (8)
			+ 731 (2.5µM) / (10 µM)	>250 µM	32 (2)/16 (4)	128 (1)/32 (4)	16(1)/8(2)	0.25 (2)/0.125 (4)
			+ 716 (2.5µM) / (10 µM)	50 µM	4 (16)/2 (32)	16 (8)/4 (32)	0.5 (32)/0.125 (128)	0.0625 (8)/0.031 (16)
			+ Alexidine (2.5 µM)	12 µM	64 (1)	128 (1)	16 (1)	0.5 (1)
			+ Colistin (0.5 µM)	1 µM	64 (1)	128 (1)	8 (2)	0.5 (1)
	PAO1mexAB	PAO1 ΔmexAB	Antibiotic (AB) alone		4	16	16	0.0625
			+ PAβN (38 µM)	>200 µM	2 (2)	4 (4)	16(1)	0.016 (4)
			+ PMBN (30 µM)	128 µM	0.0625 (64)	0.5 (32)	0.0625 (256)	0.016 (4)
			+ 731 (2.5µM) / (10 µM)	>250 µM	2 (2)/1 (4)	16 (1)/8 (2)	16 (1)/8(2)	0.031 (2)/0.031 (2)
			+ 716 (2.5µM) / (10 µM)	50 µM	0.5 (8)/0.125 (32)	2 (8)/1 (16)	2 (8)/0.25 (64)	0.031 (2)/0.016 (4)
			+ Alexidine (2.5 µM)	12 µM	4 (1)	16 (1)	16 (1)	0.0625 (1)
			+ Colistin (0.5 µM)	1 µM	4 (1)	8 (2)	8 (2)	0.0625 (1)
	PAO509	PAO1 Δ(mexAB-oprM) Δ(mexCD-oprJ) Δ(mexEF-oprN) Δ(mexJK) Δ(mexXY)	Antibiotic (AB) alone		1	2	16	0.016
			+ PAβN (38 µM)	>200 µM	1 (1)	2 (1)	4 (4)	0.008 (2)
			+ PMBN (30 µM)	128 µM	0.008 (128)	0.125 (16)	0.03125 (512)	0.008 (2)
			+ 731 (2.5µM) / (10 µM)	>250 µM	0.25 (4)/0.125 (8)	1 (2)/1 (2)	16 (1)/8 (2)	0.016 (1)/0.016 (1)
			+ 716 (2.5µM) / (10 µM)	25 µM	0.0625 (16)/0.031 (32)	0.5 (4)/0.125 (16)	0.25(64)/0.0625(256)	0.016 (1)/0.008 (2)
			+ Alexidine (2.5 µM)	6 µM	1 (1)	1 (2)	16 (1)	0.016 (1)
			+ Colistin (0.5 µM)	1 µM	0.5 (2)	2 (1)	4 (4)	0.004 (2)
	PA313	Colistin-resistant	AB alone		32	128	256	8
		(colistin MIC 32 mg/L)	+ PAβN (38 µM)	>200 µM	8 (4)	64 (2)	256 (1)	4 (2)
			+ PMBN (30 µM)	>256 µM	2 (16)	16 (8)	2 (128)	1 (8)
			+ NV716 (2.5µM) / (10 µM)	50 µM	4 (8)/4 (8)	32 (4)/16 (8)	32 (8)/4 (64)	2 (4)/1 (8)
	PA2938	Colistin-resistant	AB alone		32	128	64	0.5
		(colistin MIC 64 mg/L)	+ PAβN (38 µM)	>200 µM	32 (1)	64 (2)	32 (2)	0.25 (2)
			+ PMBN (30 µM)	>256 µM	4 (8)	8 (16)	8 (8)	0.125 (4)
			+ NV716 (2.5µM) / (10 µM)	50 µM	16 (2)/8 (4)	32 (4)/16 (8)	32 (2)/8 (8)	0.25 (2)/0.0625 (8)
	PA307	Colistin-resistant	AB alone		16	64	64	4
		(colistin MIC 64 mg/L)	+ PAβN (38 µM)	>200 µM	8 (2)	64(1)	32 (2)	4 (1)
			+ PMBN (30 µM)	>256 µM	2 (8)	8(8)	4 (32)	0.5 (8)
			+ NV716 (2.5µM) / (10 µM)	50 µM	8 (2)/4 (4)	32(2)/16 (4)	32 (2)/8 (8)	2 (2)/0.5 (8)
	PA272	Colistin-resistant	AB alone		32	128	32	8
		(colistin MIC 128 mg/L)	+ PAβN (38 µM)d	>200 µM	8 (4)	64 (2)	16 (2)	4 (2)
			+ PMBN (30 µM)	>256 µM	4 (8)	8 (16)	8 (4)	1 (8)
			+ NV716 (2.5µM)d / (10 µM) e	50 µM	4 (8)/4 (8)	64 (2)/16 (8)	32 (1)/8 (4)	2 (4)/0.5 (16)
					MIC50 b /MIC90c	MIC50 b /MIC90 c	MIC50 b /MIC90 c	MIC50 b /MIC90 c
	Clinical isolates (n=67)		AB alone		16/64	64/256	16/32	0.5/16
			+ PAβN (38 µM)		4 (4)/8 (8)	32 (2)/128 (2)	8 (2)/16 (2)	0.25 (2)/8 (2)
			+ NV731 (2.5µM)		8 (2)/32 (2)	32 (2)/128 (2)	16 (1)/32 (1)	0.5 (1)/8 (2)
			+ NV716 (2.5µM)		0.5 (32)/2 (32)	2 (32)/16 (16)	1 (16)/4 (8)	0.25 (2)/4 (4)
	a values in bold highlight significant decrease in MIC (at least 2 doubling dilutions); values in brackets: fold change in the MIC of antibiotic combined with potentiator compared with antibiotic alone.
	b MIC50 and c MIC90, Minimum Inhibitory Concentration required to inhibit the growth of 50% or 90% of the isolates, respectively.
