# Supplementary material for: The membrane-active polyaminoisoprenyl compound NV716 re-sensitizes Pseudomonas aeruginosa to antibiotics and reduces bacterial virulence
Source: Commun Biol. 2022 Aug 25;5:871. doi: 10.1038/s42003-022-03836-5 (PMC9411590; doi:10.1038/s42003-022-03836-5)
Supplement: Supplementary file 4 — Supplementary Data 2 [file 42003_2022_3836_MOESM4_ESM.xlsx]

## Sheet: FIG 1 A
a	Conc. of NV716 (µM)	MIC of antibiotics (mg/L)				b		FIC index				c		Optical Density at 620nm (% of control)
		Doxycycline	Chloramphenicol	Rifampicin	Ciprofloxacin			DOX	CHL	RIF	CIP			0	0.63	1.25	2.5	5	10	20	50
	0	16	32	16	0.25		0	1	1	1	1		16	0.236752	0.513137	0.101237	1.06351	0.265564	1.01789	0.253576	0.447717
	0.625	16	32	16	0.25		0.625	1.0125	1.0125	1.0125	1.0125		8	87.1999	78.1193	0.031892	0.92415	0.147471	0.901224	0.266287	0.432413
	1.25	16	32	8	0.25		1.25	1.025	1.025	0.525	1.025		4	84.4383	83.6579	88.1327	0.23582	0.0611715	0.235218	0.252244	0.442067
	2.5	2	2	0.25	0.063		2.5	0.175	0.1125	0.065625	0.3		2	66.0465	83.2494	84.04	0.847308	0.223603	0.96332	0.278611	0.467425
	5	2	1	0.125	0.063		5	0.225	0.13125	0.107813	0.35		1	88.3561	79.5119	89.8138	0.673275	0.0871638	0.889397	0.179172	0.176109
	10	1	1	0.125	0.031		10	0.2625	0.23125	0.207813	0.325		0.5	82.5268	82.1617	78.2536	0.284926	0.25359	0.278633	0.232844	0.344744
	20	0.063	0.031	0.031	0.004		20	0.403906	0.400977	0.401953	0.416		0.25	81.1095	73.5626	90.1625	0.965104	0.36532	1.05962	0.282949	0.346217
													0.125	82.1417	90.4209	82.0103	78.5995	0.407504	1.03257	0.430276	0.614469
													0.0625	81.9958	88.9999	77.7264	79.1707	77.7504	81.0907	0.271321	0.327376
													0.03125	81.2816	89.9665	87.1233	86.6395	81.1078	81.4405	0.436178	0.511367
													0	100	93.319	100.146	108.976	83.6685	86.075	99.139	90.9571
d		FIC index				e		FIC index				f		FIC index
		DOX	CHL	RIF	CIP			DOX	CHL	RIF	CIP			DOX	CHL	RIF	CIP
	ALE	1.21	1.21	1.21	1.21		ALE	1.21	1.21	1.21	1.21		ALE	1.21	1.21	1.21	1.21
	PMBN	0.3	0.27	0.24	0.48		PMBN	0.26563	0.26563	0.23828	0.35938		PMBN	0.25	0.26563	0.23828	0.49038
	CST	1	1	1.5	1.5		CST	1.5	1.5	1	1.5		CST	1.5	1	1	1.5
	PAβN	0.33	0.33	0.58	0.33		PAβN	0.33	0.33	1.08	0.205		PAβN	0.58	0.33	1.08	0.336
	NV731	0.51	1.01	1.01	0.26		NV731	0.51	1.01	1.01	0.51		NV731	0.51	1.01	1.01	0.506
	NV716	0.18	0.11	0.07	0.3		NV716	0.1125	0.175	0.08125	0.175		NV716	0.175	0.175	0.175	0.546
g		FIC index				h		FIC index				i		FIC index
		DOX	CHL	RIF	CIP			AMP	LZD	VAN	AZI			AMP	LZD	VAN	AZI
	ALE	1.41667	0.91667	1.41667	1.41667		PAβN	1.08	1.08	0.33	0.33		PAβN	1.08	1.08	0.58	0.58
	PMBN	0.24238	0.29688	0.23633	0.73438		NV731 (10 μM)	1.04	1.04	1.04	1.04		NV731 (10 μM)	1.04	1.04	1.04	1.04
	CST	1	1	0.5	1		NNV716 (2.5μM)	1.05	0.3	1.05	0.55		NNV716 (2.5μM)	1.05	1.05	1.05	1.05
	PAβN	1.08	1.08	0.33	0.58		NV716 (10 μM)	0.7	0.33	0.45	0.45		NV716 (10 μM)	0.7	0.7	0.45	0.45
	NV731	0.26	0.51	1.01	1.01
	NV716	0.1625	0.35	0.11563	1.1
j		FIC index				k		FIC index				l		FIC index
		AMP	LZD	VAN	AZI			AMP	LZD	VAN	AZI			PMBN	PAβN	NNV716 (2.5μM)	NV716 (10 μM)
	PAβN	0.58	1.08	0.58	0.58		PAβN	0.33	1.08	0.14	0.33		PAO1	0.3	0.33	0.18	0.26
	NV731 (10 μM)	1.04	1.04	1.04	1.04		NV731 (10 μM)	0.54	1.04	1.04	1.04		PA313	0.18	0.33	0.18	0.33
	NNV716 (2.5μM)	0.55	0.55	1.05	0.54		NNV716 (2.5μM)	0.35	0.55	0.35	0.6		PA2938	0.24	1.08	0.55	0.45
	NV716 (10 μM)	0.33	0.26	0.45	0.45		NV716 (10 μM)	0.46	0.26	0.46	0.43		PA307	0.24	0.58	0.55	0.45
													PA272	0.24	0.33	0.18	0.33
												o
m		FIC index				n		FIC index						FIC index
		PMBN	PAβN	NNV716 (2.5μM)	NV716 (10 μM)			PMBN	PAβN	NNV716 (2.5μM)	NV716 (10 μM)			PMBN	PAβN	NNV716 (2.5μM)	NV716 (10 μM)
	PAO1	0.27	0.33	0.1125	0.23125		PAO1	0.24	0.58	0.07	0.21		PAO1	0.48	0.33	0.3	0.33
	PA313	0.24	0.58	0.3	0.325		PA313	0.13	1.08	0.18	0.22		PA313	0.24	0.58	0.3	0.33
	PA2938	0.18	0.58	0.3	0.325		PA2938	0.24	0.58	0.55	0.33		PA2938	0.37	0.58	0.55	0.33
	PA307	0.24	1.08	0.55	0.45		PA307	0.18	0.58	0.55	0.33		PA307	0.24	1.08	0.55	0.33
	PA272	0.18	0.58	0.55	0.325		PA272	0.37	0.58	1.05	0.45		PA272	0.24	0.58	0.3	0.26

## Sheet: FIG 2
		Cumulative percentage of isolates						Cumulative percentage of isolates
a	Conc. of antibiotics	DOX alone	+ PβAN (20mg/L)	+ NV716 (2.5μM)	+ NV731 (2.5μM)	c	Conc. of antibiotics	RIF alone	+ PβAN (20mg/L)	+ NV716 (2.5μM)	+ NV731 (2.5μM)
	0.0625	0	0	0	0		0.0078125	0	0	0	0
	0.125	0	0	1.49254	0		0.015625	0	0	1.49254	0
	0.25	0	0	16.4179	1.49254		0.03125	0	0	2.98508	0
	0.5	0	2.98508	37.3134	2.98508		0.0625	0	0	10.4478	0
	1	0	13.4328	56.7164	11.9403		0.125	0	0	11.9403	0
	2	5.97015	26.8657	83.5821	23.8806		0.25	0	0	26.8657	0
	4	13.4328	50.7463	97.0149	38.806		0.5	0	0	40.2985	0
	8	32.8358	89.5522	98.5075	67.1642		1	0	4.47761	50.7463	1.49254
	16	50.7463	97.0149	100	88.0597		2	0	7.46269	59.7015	2.98508
	32	79.1045	98.5075	100	98.5075		4	0	23.8806	88.0597	11.9403
	64	98.5075	100	100	100		8	2.98508	64.1791	100	26.8657
	128	100	100	100	100		16	73.1343	94.0298	100	88.0597
							32	94.0298	97.0149	100	98.5075
							64	97.0149	98.5075	100	100
							128	98.5075	98.5075	100	100
							256	100	100	100	100
		Cumulative percentage of isolates						Cumulative percentage of isolates
b	Conc. of antibiotics	CHL alone	+ PβAN (20mg/L)	+ NV716 (2.5μM)	+ NV731 (2.5μM)	d	Conc. of antibiotics	CIP alone	+ PβAN (20mg/L)	+ NV716 (2.5μM)	+ NV731 (2.5μM)
	0.03125	0	0	0	0		0.0078125	0	0	0	0
	0.0625	0	0	5.97015	0		0.015625	0	1.49254	1.49254	0
	0.125	0	0	7.46269	0		0.03125	1.49254	5.97015	5.97015	1.49254
	0.25	0	0	14.9254	1.49254		0.0625	1.49254	20.8955	19.403	2.98508
	0.5	0	0	23.8806	2.98508		0.125	11.9403	40.2985	49.2537	14.9254
	1	0	5.97015	37.3134	7.46269		0.25	41.791	55.2239	68.6567	47.7612
	2	1.49254	19.403	49.2537	16.4179		0.5	50.7463	67.1642	77.6119	53.7313
	4	4.47761	34.3284	59.7015	20.8955		1	67.1642	79.1045	85.0746	76.1194
	8	16.4179	37.3134	80.597	28.3582		2	80.597	85.0746	89.5522	79.1045
	16	25.3731	41.791	94.0298	41.791		4	83.5821	89.5522	91.0448	83.5821
	32	32.8358	55.2239	100	53.7313		8	88.0597	95.5224	97.0149	94.0298
	64	49.2537	82.0896	100	82.0896		16	97.0149	98.5075	100	98.5075
	128	59.7015	89.5522	100	92.5373		32	100	100	100	100
	256	88.0597	100	100	100
	512	100	100	100	100

## Sheet: FIG 3A
		Alexidine 10µM			PAβN 38µM			Colistin 1µM			PMBN 30µM			NV716 2.5µM			NV716 50µM
	BC displacement assay	100	100	100	23.57	32.48	35.87	11.42	11.96	14.01	24.14	23.53	21.91	29.53	58.66	54.97	97.72	125.65	124.43
	NPN uptake assay	100	100	100	63.4	68.02	70.1	68.54	70.86	71.25	85.78	79.84	92.39	73.92	69.31	67.58	96.7	113.93	94.44
	PI accumulation assay	100	100	100	0	0	0	27.98	30.21	28.91	6.16	8.09	7.24	0	0	0	34.05	39.89	42.7
	DISC(3)5 assay	100	100	100	1.04	0.62	1.55	37.72	27.79	18.07	2.45	0.5	0.34	2.53	0.7	0.35	34.13	42.92	42.69

## Sheet: FIG 3B-E
LPS binding assay-PAO1
log conc (μM)	NV716			NV731			PAβN			Colistin			Alexidine			Imipenem			PMBN
2	89.06	112.77	114.9	47.86	61.12	64.11	28.08	27.89	29.41	49.98	58.05	56.06	83.34	106.31	110.36	4.97	1.76	0	46.03	48.91	52.84
1.88	89.39	99.95	102.5	47.78	57.44	62.92	27.1	32.16	32.1	48.48	54.48	56.21	84.61	107.22	103.1	6.21	3.16	2.63	30.58	29.67	33.01
1.7	82.04	105.49	104.46	36.53	47.48	53.2	19.79	27.27	30.11	46.36	52.21	53.65	80.13	101.79	102.58	6.43	4.23	2.6	20.26	19.76	18.39
1.4	82.34	93.96	95.63	23.22	31.1	36.01	16.46	25.22	26.9	41.35	49.2	49.3	75.23	95.1	100.19	5.96	5.47	2.34	15.97	12.14	11.27
1.1	72.04	85.51	95.3	17.18	24.46	29.81	14.32	20.21	21.94	39.27	45	47.22	74.35	85.63	91.88	6.7	4.85	2.88	14.27	11.82	10.88
0.8	54.39	71.88	79.32	9.8	17.49	21.62	4.78	13.54	15.04	23.06	28.28	29.37	58.31	68.48	74.86	4.48	4.06	0.89	12.17	10.11	11.09
0.49	24.79	49.25	46.15	0.46	9.35	14.41	0.31	5.21	2.76	19.18	20.09	23.52	52.67	63.69	66.48	5.25	3.03	0	11.34	6.88	8.21
0	12.39	24.63	23.07	0.23	4.68	7.21	0.43	2.6	1.38	9.59	10.04	11.76	26.33	31.85	33.24	3.63	2.09	0	7.33	2.78	2.67
LPS binding assay-PAO509
log conc (μM)	NV716			NV731			PAβN			Colistin			Alexidine			Imipenem			PMBN
2	104.54	109.95	126.4	60.86	62.94	70.97	34.51	34.47	33.15	64.97	68.77	76.06	105.65	107.97	118.22	5.34	4.36	0.86	64.03	54.37	31.7
1.88	95.01	102.94	115.03	52.43	54.62	64.76	38.22	37.97	36.63	63.52	69.53	73.55	114.8	109.27	120.85	5.52	4.7	0.77	41.83	41.95	28.36
1.7	96.47	103.75	116.63	49.33	48.29	49.58	32.58	30.9	32.25	62.84	66.4	69.87	100.71	111.83	114.61	6.44	5.63	1.96	28.63	26.16	27.66
1.4	93.08	93.6	98.45	34.4	34.84	36.04	32.45	30.43	32.08	58.51	62.74	64.91	95.53	96.93	103.79	5.46	5.34	1.47	23.74	22.01	22.31
1.1	88.92	87.17	93.22	28.35	27.15	28.4	27.26	26.57	28.52	54.19	59.93	64.78	87.8	88.67	97.21	6.62	6.73	2.34	17.04	16.44	17.88
0.8	75.16	76.06	80.58	24.23	22.35	22.65	22.37	22.09	20.62	36.48	42.06	49.22	70.28	71.42	76.53	7.46	7.03	0.66	16.93	7.26	14.28
0.49	51.5	55.2	61.51	15.84	16.04	17.72	14.97	14.94	12.08	30.42	34.93	33.72	65.03	68.39	73.16	8.16	4.88	0.34	13.78	10.73	11.03
0	25.75	27.6	30.76	7.92	8.02	8.86	7.48	7.47	6.04	15.21	17.46	16.86	32.52	34.2	36.58	5.63	3.37	0.23	8.45	4.02	9.62
LPS binding assay-PA307
log conc (μM)	NV716			NV731			PAβN			Colistin			Alexidine			Imipenem			PMBN
2	43.53	49.24	38.21	0.14	0	0	1.71	2.29	0	4.09	3.29	2.5	50.79	55.5	53.2	0	0	0	21.72	23.32	22.9
1.88	32.1	41.41	34.3	0.64	0	0	0	0	0	4.51	4.14	1.81	47.59	50.75	48.18	0	0	0	13.76	14.65	15.27
1.7	30.29	36.36	27.19	0	0	0	0	1.72	0	7.13	1.13	3.41	39.4	44.82	40.58	0	0	0	9.45	8.57	10.18
1.4	21.13	26.09	20.54	0	0	0	0	0	0	4.92	0	0.51	39.17	44.04	43.35	0	0	0	3.03	5.91	3.4
1.1	9.62	12.61	5.4	0	0	0	0	0	0	6.32	0.13	2.68	35.08	41.5	39.09	0	0	1.56	0	0.1	0.33
0.8	0	0	0	0	0	0	0	0	0	1.3	0	0	32.3	33.3	32.66	0	0	1.83	2.84	3.56	2.8
0.49	0	0	0	0	0	0	0	0	0	0	0	0	28.27	32.03	29.82	0	0	0	2.74	2.97	2.75
0	0	0	0	0	0	0	0	0	0	0	0	0	14.14	16.02	14.91	0	0	0	1.6	0.1	0
LPS binding assay-PA2938
log conc (μM)	NV716			NV731			PAβN			Colistin			Alexidine			Imipenem			PMBN
2	57.61	59.22	59.6	2.82	0.19	5.01	12.66	10.92	11.94	21.76	17.5	13.23	64.74	56.66	62.73	2.91	1.88	0	23.62	23.11	19.99
1.88	52.85	50.8	52.77	6.66	3.81	16.39	4.79	0	1.01	18.5	18.37	16.3	44.54	56.27	60.5	0.61	0	0	15.54	15.38	14.34
1.7	49.11	48.83	52.07	0.51	0	3.09	16.92	15.96	16.5	15.43	16.82	15.28	49.71	42.75	54.65	1.53	0	0	11.35	9.03	10.66
1.4	39.63	42.2	36.28	0	0	0	7.56	6.75	0.92	16.77	15.82	13.77	47.75	45.78	52.28	1.86	0	0	6.39	5.38	5.41
1.1	32.15	32.08	31.04	0	0	0.97	7.25	6.74	0	18.01	14.24	10.53	35.89	42.83	46.8	2.3	0	0	4.51	3.36	4.23
0.8	19.02	20.48	20.51	0	0	0	3.28	0.22	0	4	5.1	1.88	31.51	35.16	41.12	1.44	0	0	3.58	3.87	4.22
0.49	5.39	6.08	10.04	0	0	0	0.92	0	0	4.41	3.4	0.92	32.95	31.56	36.38	0	0	0	2.5	2.13	1.98
0	2.69	3.04	5.02	0	0	0	0.46	0	0	2.2	1.7	0.46	16.47	15.78	18.19	0	0	0	0.86	1.14	1.79

## Sheet: FIG 3F-I
NPN uptake assay-PAO1
	without Mg2+			with Mg2+ (10mM)
NPN	3434	3135	2565	3022	3161	2973
ALE	6025	5982	6027	4427	4387	4604
PMBN	6151	5725	6625	5042	4693	5431
CST	5248	5017	5236	3770	4258	4024
PAβN	4546	4877	5026	4001	3852	4423
NV731	3613	2767	3285	3205	2949	2862
NV716	5300	4970	4846	4265	3914	3934
NPN uptake assay-PAO509
	without Mg2+			with Mg2+ (10mM)
NPN	5007	5547	5313	4057	4270	4047
ALE	7798	7737	7742	6422	6700	6517
PMBN	7723	7723	7148	5736	6095	6042
COL	6603	6377	6781	4793	4737	4608
PAβN	6542	7137	6904	5679	5255	5255
NV731	5527	5300	5629	4482	4444	4702
NV716	6030	6560	6420	4350	4266	5481
NPN uptake assay-PA307
	without Mg2+			with Mg2+ (10mM)
NPN	1317	1369	1399	1362	1336	1348
ALE	1499	1156	1141	1265	1193	1200
PMBN	1239	1407	1118	1255	1219	1174.8
COL	1382	1486	1455	1231	1427	1487
PAβN	1131	1275	1248	1218	1251	1265
NV731	1229	1317	1180	1242	1232	1227
NV716	1304	1388	1008	1233	1208	1243
NPN uptake assay-PA2938
	without Mg2+			with Mg2+ (10mM)
NPN	1363	1146	1175	1228	1264	1276
ALE	1248	1132	1231	1204	1260	1255
PMBN	1085	1112	1163	1253	1124	1100.5
COL	1255	1400	1294	1266	1316	1312
PAβN	1471	1182	1105	1120	1183	1178
NV731	1273	1097	1081	1150	1140	1135
NV716	1253	1335	1162	1287	1243	1330

## Sheet: FIG 3J-M
PI accumulation assay-PAO1
Log10 Conc μM	COL			Ale			NV731			NV716			PAβN			PMBN
0	27.98	30.21	28.91	63.48	61.03	63	0	0.43	0	0	0	0	0	0	0	1.18	1.23	1.23
0.39794	31.29	34.77	32.94	79.84	79.95	79.43	0	0	0	0	0	0	0	0	0	1.33	1.81	1.59
0.69897	56.08	62.12	59.2	86.88	90.63	85.67	0.38	1.25	0.55	0	0	0	0	0	0	0.76	2.2	1.5
1	78.06	81.4	84.02	100	100	100	0	0.37	0	0.92	1.62	0	0	0	0	4.75	2.71	3.8
1.39794	71.19	77.71	77.29	84.69	91.11	92.04	0	0.19	0	14.21	18.18	18.03	0	0	0	4.76	5.2	5.06
1.69897	74.94	89.51	85.86	76.39	84.45	65.71	0	1.36	0.2	34.05	39.89	42.7	0	0	0	6.16	8.09	7.24
PI accumulation assay-PAO509
Log10 Conc μM	COL			Ale			NV731			NV716			PAβN			PMBN
0	19.64	22.68	21.46	69.28	81.38	72.46	2.22	2.61	1.96	0.12	1.8	0.96	2.27	1.14	0.96	2.99	2.4	2.77
0.39794	36.66	41.16	39.5	99.5	81.73	91.64	1.81	1.42	1.64	1.28	1.15	1.24	1.01	2.85	2.24	0.15	3.84	1.9
0.69897	97.61	94.89	98.13	84.14	95.34	91.2	2.3	2.77	2.62	1.39	1.89	1.66	2.68	1.21	1.35	2.56	1.4	2.06
1	90.22	103.26	98.15	86.12	72.24	80.1	0.82	0.78	1.18	3.32	1.93	2.69	1.04	2.42	2.82	0.31	1.14	0.71
1.39794	82.5	94.11	89.6	88.73	82.31	86.65	1.97	2.27	1.54	24.06	22.75	23.82	1.82	1.32	0.7	2.84	2.58	2.77
1.69897	82.66	82.65	84.2	90.89	89.33	91.38	5.53	6.64	4.72	34.69	27.64	31.78	3.77	3.41	2.1	8.96	6.78	8.1
PI accumulation assay-PA307
Log10 Conc μM	COL			Ale			NV731			NV716			PAβN			PMBN
0	3.82	1.67	2.88	0.89	0.91	0.91	1.98	1.92	1.71	2.69	1.7	2.21	1.45	3	2.01	1.55	3.49	2.49
0.39794	5.56	3.84	4.86	2.48	0.43	1.45	2.04	2.53	2.71	4.25	3.03	3.68	2.4	1.35	1.95	2.28	0.9	1.67
0.69897	3.56	5.8	4.68	9.08	4.63	6.9	2.83	2.81	1.89	3.81	4.04	3.99	2.02	3.68	2.49	2.94	5.44	4.17
1	5.95	7.93	7	80.51	65.15	73.72	4.07	4.42	4.31	2.72	2.91	2.86	3.26	2.83	2.21	3.49	4.56	4.06
1.39794	21.22	23.98	22.93	85.02	78.5	82.88	2.88	2.92	3.32	4.23	2.71	3.5	3.15	4.14	3.83	1.62	3.52	2.54
1.69897	41.77	54.44	48.55	67.92	67.29	68.59	3.32	3.73	3.21	4.3	3.63	4.02	3.47	3.25	3.3	3.57	3.79	3.75
PI accumulation assay-PA2938
Log10 Conc μM	COL			Ale			NV731			NV716			PAβN			PMBN
0	1	3.95	2.44	22.53	25.91	22.28	1.8	1.7	1.36	2.79	4.94	3.91	1.22	2.61	1.49	1.51	3.22	2.39
0.39794	1.78	1.17	1.52	36.48	42.15	43.11	5.06	5.28	3.73	1.89	5.2	3.56	3.26	3.41	1.72	5.66	7.46	6.65
0.69897	59.68	83.36	72.22	61.95	66.56	65.33	5.68	6.09	6.27	4.04	6.86	5.51	4.61	5.07	3.88	4.97	5.98	5.56
1	82.86	90.04	87.84	64.85	75.65	71.19	4.29	4.64	5.01	4.11	3.14	3.7	5.08	5.66	4.78	3.71	4.21	4.02
1.39794	70.72	77.11	75.1	66.02	70.79	69.55	4.01	3.83	3.58	5.31	5.52	5.5	3.86	5.38	5.19	2.66	6.15	4.45
1.69897	64.42	74.13	70.29	69.44	78.02	74.83	6.78	8.28	6.86	5.12	6.3	5.79	6.36	4.2	4.52	10.16	5.52	8.01

## Sheet: FIG4A-C
			PAO1	CIP conc. (ng/10^7CFUs)
CIP conc. (ng/10^7CFUs)			CIP alone	NV716			NV731			PAβN			PMBN		CST		ALE
PAO1	PAO509			2.5 µM	10 µM	20 µM	2.5 µM	10 µM	20 µM	8.75 µM	17.5 µM	38 µM	5 µM	30µM	1 µM	2.5 µM	2.5 µM
38.7318	106.509		38.73	49.89	55.85	73.58	38.92	62.34	47.75	32.69	32.26	73.91	36.7	57.98	28.93	44.01	30.6
26.0461	112.414		26.05	48.19	46.25	72.84	38.59	43.45	46.92	42.06	35.31	61	39.98	47.22	37.28	35.96	34.28
28.5583	102.983		28.56	38.05	40.74	62.19	47.75	38.95	50.39	30.52	38.6	49.83	27.49	44.71	34.83	28.75	28.67
36.3859	149.342		36.39	44.7	52.91	68.99	47.61	46.36	59.81	29.31	46.95	68.99	25.83	46.62	28.07	48.93	36.45
29.9691	126.96		29.97	43.17	49.2	56.59	41.7	50.11	59.1	40.55	39.04	60.19	42.77	48.7	32.46	32.5	30.47
28.5682	108.251		28.57	43.12	47.21	66.55	44.35	55.27	62.32	33.5	42.69	76.52	32.65	57.37	38.33	39.6	25.96
			PAO509	CIP conc. (ng/10^7CFUs)
			CIP alone	NV716			NV731			PAβN			PMBN		CST		ALE
				2.5 µM	10 µM	20 µM	2.5 µM	10 µM	20 µM	8.75 µM	17.5 µM	38 µM	5 µM	30µM	1 µM	2.5 µM	2.5 µM
			106.51	120.29	114.53	142.16	79.96	116.9	126.14	127.47	106.55	122.36	112.19	118.36	93.54	99.88	98.32
			112.41	81.15	113.17	146.26	99.44	116.77	144.46	107.98	102.96	135.86	117.87	120.25	94.55	119.87	111.94
			102.98	93.33	110.31	142.67	106.33	104.94	121.99	94.96	115.2	122.13	117.87	91.14	122.78	90.98	93.22
			149.34	123.72	152.84	96.24	103.01	96.22	176.25	134.57	113.91	211.09	107.18	99.91	126.97	129.74	118.5
			126.96	96.12	104.81	126.57	137.21	158.83	145.48	82.93	105.98	172.8	122.26	115.11	146.4	100.57	144.11
			108.25	125.6	122.47	175.58	116.16	104.63	204.34	137.43	101.11	107.97	108.84	119.83	100.36	98.76	151.25

## Sheet: FIG4D-F
			PAO1	NV1532 conc. (ng/10^9CFUs)
NV1532 conc. (ng/10^9CFUs)			NV1532 alone	NV716			NV731			PAβN			PMBN		CST		ALE
PAO1	PAO509			2.5 µM	10 µM	20 µM	2.5 µM	10 µM	20 µM	8.75 µM	17.5 µM	38 µM	5 µM	30µM	1 µM	2.5 µM	2.5 µM
57.79	40.55		57.79	83.39	119.76	108.68	36.37	59.49	81.91	48.9	58.56	63.51	104.01	124.98	100.39	90.73	43.39
46.51	62.99		46.51	68.68	124.37	159.34	59.56	82.58	77.22	51.95	45.48	77.61	98.2	125.11	88.8	101.9	53.55
40.12	58.76		40.12	66.84	124.25	147.29	50.86	74.39	97.27	52.83	72.12	66.52	74.47	155.94	89.98	121.46	57.04
45.57	51.5		45.57	80.75	102.08	114.36	52.94	54.01	60.37	41.14	41.03	36.98	96.05	131.29	91.98	97.57	53
43.01	50.89		43.01	79.59	106.6	129.28	43.84	53.3	66.42	53.37	44.14	57.21	88.63	138.95	87.64	83.01	46.31
55.46	58.18		55.46	64.65	112.69	144.31	37.21	53.13	76.57	51.29	71.42	63.34	75.77	133.89	94.64	128.47	52.49
			PAO509	NV1532 conc. (ng/10^9CFUs)
			NV1532 alone	NV716			NV731			PAβN			PMBN		CST		ALE
				2.5 µM	10 µM	20 µM	2.5 µM	10 µM	20 µM	8.75 µM	17.5 µM	38 µM	5 µM	30µM	1 µM	2.5 µM	2.5 µM
			40.55	77.89	106.5	155.81	58.2	69.46	74.95	43.71	51.52	88.53	100.18	144.62	84.95	106.65	47.91
			62.99	76.06	112.3	164.88	63.68	74.2	85.81	61.04	59.97	83.58	81.16	138.06	95.27	91.64	49.33
			58.76	81.2	121.26	137.59	44	78.24	83.42	70.98	68.9	86.23	94.11	153.66	116.8	114.65	73.57
			51.5	101.36	131.07	155.81	55.25	61.22	73.16	41.46	45.06	65.74	100.18	161.78	110.96	101.68	54.73
			50.89	104.2	130.46	164.88	56.11	63.95	76.7	56.82	56.22	81.69	81.16	144.4	92.23	113.31	54.57
			58.18	76.06	113.36	137.59	43.19	57.66	85.7	62.06	69.54	70.18	94.11	127.92	96.51	110.26	65.64

## Sheet: FIG4G-H
NPN(RFU)	accumulation of ciprofloxacin (ng/10^7CFU)
	nv716	nv731	PAßN	PMBN	COL	nv716	nv731	PAßN	PMBN	COL	CT
5038.67	44.52											44.52
6028.33	48.69											48.69
6652.39	66.79											66.79
3221.58		43.16										43.16
4268.83		49.42										49.42
4970.24		54.38										54.38
2989.64			34.77									34.77
3541.06			39.14									39.14
4816.58			65.07									65.07
5141.85				34.24								34.24
6167.17				50.43								50.43
5034.91					33.32							33.32
5166.92					38.29							38.29
6336.42						106.7						106.7
7446.83						119.69						119.69
7864.5						138.25						138.25
5485.33							107.02					107.02
5938.17							116.38					116.38
6438.27							153.11					153.11
5346.55								114.22				114.22
5613.13								107.62				107.62
6860.97								145.37				145.37
6293.58									114.37			114.37
7531.25									110.77			110.77
6322.59										114.1		114.1
6586.75										106.63		106.63
3044.67											31.378	31.378
5289											117.74	117.74
NPN(RFU)	accumulation of rifampicin (ng/10^9CFU)
	nv716	nv731	PAßN	PMBN	COL	nv716	nv731	PAßN	PMBN	COL	CT
5038.67	73.98											73.98
6028.33	114.96											114.96
6652.39	133.88											133.88
3221.58		46.8										46.8
4268.83		62.82										62.82
4970.24		76.63										76.63
2989.64			49.91									49.91
3541.06			55.46									55.46
4816.58			60.86									60.86
5141.85				89.52								89.52
6167.17				135.03								135.03
5034.91					92.24							92.24
5166.92					103.86							103.86
6336.42						86.13						86.13
7446.83						119.16						119.16
7864.5						152.76						152.76
5485.33							53.4					53.4
5938.17							67.45					67.45
6438.27							79.95					79.95
5346.55								56.01				56.01
5613.13								58.53				58.53
6860.97								79.33				79.33
6293.58									91.82			91.82
7531.25									145.07			145.07
6322.59										99.45		99.45
6586.75										106.37		106.37
3044.67											48.08	48.08
5289											53.81	53.81

## Sheet: FIG 5A
Frequency of resistance (PAO1)								Frequency of resistance (PAO1)
CIP alone	+PAβN	+NV731	+NV716	+CST	+ALE	+PMBN		RIF alone	+PAβN	+NV731	+NV716	+CST	+ALE	+PMBN
2.67e-07	5.84e-08	3.36e-07	3.5e-08	2.86e-07	1.94e-07	3.21e-08		5.63e-07	2.27e-07	5.47e-07	4.5e-08	2.91e-07	3.11e-07	3.59e-08
2.53e-07	7.3e-08	2.37e-07	2.3e-08	3.15e-07	2.43e-07	2.7e-08		4.31e-07	1.03e-07	5.03e-07	4.8e-08	3.39e-07	3.67e-07	3.85e-08
2.04e-07	6e-08	1.65e-07	1.9e-08	3.81e-07	2.03e-07	3.26e-08		3.5e-07	1.33e-07	3.52e-07	2.8e-08	3.07e-07	3.31e-07	2.79e-08

[truncated: 10 more sheets: FIG 5B-C, FIG 5D, FIG 5E, FIG 6B, FIG7A-G, FIG 8A-C, FIG 8D-F, FIG8G-I, FIG9B-C, FIG9E-F]
